# Supplementary material for: A Ratiometric Biosensor Containing Manganese Dioxide Nanosheets and Nitrogen-Doped Quantum Dots for 2,4-Dichlorophenoxyacetic Acid Monitoring
Source: Biosensors (Basel). 2024 Jan 24;14(2):63. doi: 10.3390/bios14020063 (PMC10887317; doi:10.3390/bios14020063)
Supplement: Supplementary file 1 [file biosensors-14-00063-s001.zip]

Archive with 1 entries (1 files):
- biosensors-2807614-supplementary.pdf
